# Supplementary material for: Peer video feedback builds basic life support skills: A randomized controlled non-inferiority trial
Source: PLoS One. 2021 Jul 22;16(7):e0254923. doi: 10.1371/journal.pone.0254923 (PMC8297748; doi:10.1371/journal.pone.0254923)
Supplement: S1 Raw data — The data set contains the following: basic demographic data of the participants (age, sex)study group assignment of the participants (1 = standard instructor feedback, 2 = peer video feedback)raw data for time points t0 and t1:Confidence ratings (2 items: 1. feeling safe to do chest compression and 2. feeling safe in an emergency situation with a non-responding person)average compression depth (2 variables: 1. subject-wise average values and 2. categorial coding if the guidelines were met or not)average compression rate (2 variables: 1. subject-wise average rate (compressions per minute) and 2. categorial coding if the guidelines were met or not)performance on the BLS algorithm ((2 variables: 1. subject-wise points and 2. categorial coding if 60% of attainable points were achieved or not). (XLSX) [file pone.0254923.s002.xlsx]

## Sheet: S1_Raw data
age	sex	group	t0_feel_safe_to_do_chest_compression	t0_feel_currently_safe_in_emergency_situation_with_a_nonrespons	t0_average_compression_depth_mm	t0_average_compression_depth_right_or_wrong	t0_average_compression_rate	t0_average_compression_rate_right_or_wrong	t0_IA_total_points	t0_IA_right_or_wrong_60Level	t1_feel_safe_to_do_chest_compression	t1_feel_currently_safe_in_emergency_situation_with_a_nonrespon	t1_average_compression_depth_mm	t1_average_compression_depth_right_or_wrong	t1_average_compression_rate	t1_average_compression_rate_right_or_wrong	t1_IA_total_points	t1_IA_right_or_wrong_60Level
27	1	2	2	4	0	0	0	0	4	0	5	5	60	2	119	1	5	1
30	2	2	5	5	50	1	157	2	2	0	6	6	58	1	140	2	1	0
24	1	1	1	1	45	0	78	0	1	0	4	2	56	1	99	0	8	1
23	2	1	3	2	27	0	54	0	4	0	5	5	49	0	102	1	6	1
29	1	1	1	1	58	1	128	2	0	0	6	5	48	0	122	2	6	1
18	2	1	4	2	49	0	110	1	1	0	5	3	57	1	114	1	8	1
27	2	1	4	5	57	1	111	1	5	1	5	6	57	1	123	2	4	0
29	2	2	2	1	0	0	0	0	0	0	4	5	59	1	103	1	8	1
21	2	2	2	1	47	0	89	0	1	0	5	5	51	1	89	0	5	1
22	2	1	2	2	60	2	82	0	4	0	5	4	59	1	110	1	8	1
21	1	1	2	2	46	0	72	0	5	1	5	5	57	1	86	0	6	1
20	1	1	3	4	45	0	113	1	0	0	5	4	60	2	120	1	5	1
19	2	2	3	2	34	0	96	0	2	0	5	4	54	1	111	1	6	1
18	2	1	1	1	20	0	102	1	4	0	4	2	39	0	80	0	7	1
18	1	2	3	2	45	0	112	1	3	0	5	5	51	1	142	2	4	0
18	2	2	3	2	37	0	75	0	3	0	5	4	42	0	115	1	8	1
20	2	1	2	1	33	0	53	0	5	1	5	3	46	0	70	0	8	1
18	2	2	1	1	51	1	98	0	0	0	4	4	53	1	113	1	6	1
18	2	1	6	4	26	0	43	0	1	0	6	5	58	1	110	1	2	0
19	2	1	4	4	16	0	97	0	4	0	4	4	56	1	109	1	7	1
18	2	2	2	1	56	1	110	1	0	0	4	3	57	1	127	2	8	1
19	2	1	3	3	53	1	114	1	2	0	5	5	56	1	136	2	8	1
18	2	2	3	2	44	0	99	0	3	0	5	5	54	1	115	1	6	1
20	2	2	3	3	30	0	42	0	0	0	6	4	59	1	109	1	7	1
19	2	2	1	3	35	0	119	1	1	0	5	5	42	0	107	1	6	1
19	2	2	2	2	30	0	122	2	0	0	5	4	60	2	128	2	8	1
19	1	2	3	4	52	1	85	0	1	0	5	5	46	0	102	1	4	0
18	2	2	4	4	57	1	110	1	2	0	4	4	58	1	120	1	7	1
18	2	1	3	3	45	0	95	0	4	0	5	4	60	2	101	1	6	1
18	1	1	4	2	0	0	0	0	2	0	6	5	58	1	108	1	6	1
19	2	2	3	2	38	0	109	1	2	0	5	5	58	1	110	1	8	1
19	1	2	2	2	51	1	87	0	0	0	4	3	31	0	106	1	5	1
22	2	1	3	3	13	0	96	0	2	0	5	5	44	0	110	1	6	1
18	2	1	5	4	50	1	118	1	4	0	5	5	58	1	125	2	7	1
19	1	2	5	4	54	1	130	2	6	1	5	5	59	1	126	2	7	1
18	2	1	2	1	59	1	80	0	0	0	4	4	58	1	99	0	6	1
23	2	1	3	4	42	0	110	1	7	1	4	4	37	0	108	1	5	1
51	2	2	3	3	39	0	54	0	2	0	5	5	56	1	148	2	7	1
20	1	1	3	3	57	1	75	0	2	0	5	5	59	1	103	1	5	1
19	2	1	4	4	26	0	96	0	0	0	5	6	51	1	129	2	5	1
19	2	1	2	1	20	0	76	0	2	0	6	5	50	1	124	2	8	1
29	2	1	4	4	20	0	123	2	4	0	5	5	0	0	0	0	3	0
19	2	1	5	5	49	0	135	2	2	0	5	5	47	0	140	2	7	1
26	2	1	5	5	58	1	118	1	3	0	5	5	54	1	117	1	7	1
18	2	1	2	2	21	0	95	0	5	1	5	4	33	0	92	0	5	1
20	1	2	3	2	55	1	79	0	0	0	5	5	49	0	73	0	7	1
20	2	1	5	3	57	1	126	2	5	1	6	6	56	1	122	2	5	1
18	2	1	3	3	14	0	0	0	3	0	6	5	33	0	98	0	7	1
19	2	1	2	3	32	0	78	0	3	0	4	4	52	1	88	0	6	1
18	2	2	3	2	41	0	98	0	2	0	5	5	54	1	97	0	6	1
18	2	2	3	2	50	1	105	1	1	0	5	4	43	0	118	1	5	1
26	1	2	3	4	56	1	94	0	1	0	5	5	59	1	111	1	7	1
28	2	2	2	2	58	1	137	2	5	1	5	5	58	1	144	2	7	1
19	2	1	1	2	15	0	52	0	3	0	5	4	55	1	87	0	6	1
19	2	2	2	1	54	1	90	0	2	0	5	5	59	1	119	1	7	1
27	1	2	4	4	54	1	118	1	2	0	6	5	54	1	126	2	6	1
21	2	1	5	3	44	0	76	0	4	0	6	5	55	1	130	2	7	1
17	1	2	4	4	60	2	98	0	3	0	5	5	58	1	104	1	7	1
25	1	2	3	3	48	0	83	0	2	0	4	4	59	1	120	1	7	1
20	1	1	4	4	60	2	86	0	4	0	5	4	60	2	109	1	6	1
18	2	2	3	2	27	0	60	0	1	0	5	5	54	1	90	0	4	0
26	2	1	2	2	48	0	97	0	5	1	4	4	55	1	113	1	6	1
43	2	2	2	1	48	0	67	0	2	0	6	5	42	0	116	1	8	1
19	2	2	4	1	49	0	114	1	2	0	5	3	56	1	99	0	6	1
21	2	2	2	2	18	0	68	0	3	0	5	4	52	1	89	0	7	1
27	2	1	3	4	38	0	135	2	3	0	6	5	45	0	103	1	7	1
18	2	2	2	1	44	0	75	0	1	0	6	5	54	1	110	1	7	1
18	1	2	4	3	60	2	118	1	6	1	5	5	60	2	128	2	8	1
33	1	2	2	2	58	1	67	0	4	0	5	4	60	2	83	0	7	1
19	2	2	3	2	47	0	91	0	3	0	6	6	57	1	127	2	8	1
18	2	2	3	2	50	1	98	0	2	0	5	4	54	1	112	1	7	1
19	2	1	4	4	58	1	75	0	4	0	5	5	60	2	110	1	7	1
18	2	1	4	3	52	1	99	0	6	1	6	5	56	1	124	2	6	1
19	2	2	3	2	44	0	70	0	1	0	5	6	39	0	107	1	4	0
29	1	2	4	3	41	0	128	2	3	0	4	4	58	1	122	2	8	1
19	2	1	3	3	29	0	88	0	3	0	5	5	54	1	92	0	6	1
18	2	1	5	5	37	0	94	0	3	0	6	6	52	1	109	1	8	1
27	2	2	4	4	45	0	66	0	2	0	6	5	54	1	90	0	8	1
27	1	1	4	5	57	1	126	2	4	0	5	5	50	1	115	1	8	1
19	1	1	3	3	58	1	114	1	6	1	5	4	60	2	121	2	7	1
27	2	1	2	2	56	1	100	1	3	0	3	4	60	2	98	0	7	1
19	2	1	3	3	29	0	109	1	0	0	4	4	59	1	119	1	7	1
18	2	2	3	3	0	0	0	0	2	0	4	4	39	0	125	2	4	0
22	2	1	5	5	54	1	99	0	2	0	6	5	59	1	100	1	6	1
23	2	2	2	3	25	0	82	0	0	0	5	5	49	0	120	1	8	1
19	2	1	3	2	37	0	88	0	3	0	5	5	48	0	92	0	7	1
19	2	2	4	3	54	1	103	1	7	1	5	5	53	1	105	1	5	1
18	2	2	4	3	56	1	114	1	5	1	4	4	54	1	124	2	8	1
18	2	2	2	2	53	1	101	1	4	0	5	5	40	0	118	1	8	1
27	2	1	4	3	59	1	124	2	5	1	6	5	59	1	136	2	7	1
28	1	1	2	2	60	2	106	1	0	0	5	4	59	1	97	0	6	1
29	1	2	4	2	30	0	102	1	4	0	5	4	55	1	136	2	6	1
17	2	2	4	3	41	0	86	0	2	0	6	6	54	1	105	1	5	1
27	2	1	2	2	44	0	94	0	2	0	5	4	59	1	116	1	7	1
18	2	1	4	3	57	1	107	1	3	0	4	4	50	1	110	1	4	0
18	2	1	4	3	57	1	110	1	6	1	5	4	56	1	96	0	7	1
27	2	1	4	2	50	1	129	2	0	0	5	2	52	1	105	1	6	1
28	2	1	4	1	35	0	86	0	4	0	5	4	46	0	120	1	7	1
20	2	1	1	2	15	0	63	0	4	0	5	5	55	1	106	1	4	0
18	1	1	2	2	59	1	129	2	3	0	5	4	59	1	121	2	5	1
20	1	2	3	4	0	0	0	0	6	1	4	5	57	1	121	2	6	1
17	2	2	2	2	37	0	100	1	2	0	5	4	27	0	113	1	6	1
20	2	1	4	3	35	0	104	1	3	0	5	5	42	0	112	1	5	1
18	2	1	2	1	36	0	84	0	1	0	4	5	47	0	92	0	8	1
20	1	2	3	2	54	1	85	0	3	0	4	3	59	1	105	1	8	1
17	1	1	2	3	51	1	121	2	1	0	6	6	60	2	128	2	8	1
19	2	2	4	3	31	0	73	0	2	0	5	5	39	0	88	0	5	1
27	1	1	5	4	59	1	104	1	5	1	5	5	59	1	106	1	6	1
19	2	1	2	2	59	1	87	0	3	0	4	4	60	2	111	1	8	1
18	2	2	2	2	47	0	77	0	0	0	5	5	56	1	112	1	5	1
20	1	1	5	4	48	0	130	2	3	0	6	5	58	1	153	2	5	1
19	2	1	5	5	58	1	123	2	5	1	5	5	52	1	123	2	7	1
21	2	2	3	2	50	1	56	0	4	0	5	5	52	1	103	1	7	1
18	2	1	3	2	19	0	90	0	3	0	6	5	54	1	112	1	3	0
25	1	2	5	2	60	2	105	1	7	1	4	4	59	1	120	1	7	1
21	2	2	4	1	39	0	69	0	3	0	5	4	43	0	116	1	7	1
18	2	2	2	3	47	0	117	1	2	0	5	4	59	1	133	2	7	1
25	2	1	4	3	31	0	84	0	4	0	4	5	56	1	101	1	5	1
21	2	2	2	1	57	1	121	2	4	0	4	3	59	1	126	2	6	1
18	2	2	2	2	54	1	132	2	5	1	6	5	58	1	115	1	7	1
18	2	2	6	2	60	2	103	1	3	0	6	5	59	1	111	1	8	1
18	2	2	4	3	59	1	106	1	3	0	5	3	58	1	125	2	6	1
19	2	2	1	1	0	0	0	0	1	0	4	4	53	1	116	1	6	1
18	1	2	5	4	60	2	112	1	2	0	6	5	60	2	114	1	7	1
21	2	1	2	1	39	0	112	1	4	0	5	5	58	1	114	1	8	1
18	1	1	3	2	32	0	113	1	1	0	6	5	49	0	107	1	8	1
20	1	1	4	4	59	1	112	1	1	0	5	5	59	1	117	1	6	1
18	1	2	3	3	59	1	120	1	6	1	5	5	59	1	125	2	8	1
19	2	2	2	1	52	1	82	0	3	0	5	4	40	0	99	0	8	1
19	2	1	2	5	24	0	65	0	0	0	6	5	55	1	100	1	3	0
18	2	1	2	1	20	0	73	0	0	0	5	5	39	0	118	1	3	0
19	2	2	4	3	46	0	56	0	3	0	6	5	56	1	98	0	5	1
19	1	2	3	3	58	1	149	2	2	0	6	5	59	1	140	2	8	1
18	1	1	2	1	52	1	79	0	2	0	5	4	58	1	95	0	7	1
18	2	2	6	4	58	1	63	0	2	0	6	6	56	1	110	1	6	1
19	2	2	2	2	18	0	56	0	1	0	4	4	57	1	65	0	6	1
19	1	1	5	3	39	0	115	1	3	0	6	6	57	1	116	1	8	1
19	2	2	4	2	54	1	106	1	3	0	5	5	60	2	79	0	8	1
19	2	1	4	2	22	0	117	1	4	0	6	6	52	1	92	0	7	1
18	2	1	3	3	47	0	97	0	2	0	5	4	56	1	102	1	7	1
18	2	2	3	2	35	0	82	0	1	0	5	4	53	1	134	2	6	1
19	2	1	1	1	22	0	109	1	0	0	5	5	50	1	110	1	8	1
19	2	2	1	2	11	0	66	0	1	0	6	5	25	0	119	1	8	1
21	2	2	1	2	0	0	0	0	1	0	5	4	60	2	96	0	8	1
18	2	1	3	2	44	0	55	0	4	0	4	3	0	0	0	0	6	1
20	2	1	3	2	32	0	82	0	3	0	5	5	55	1	106	1	4	0
17	2	1	4	1	37	0	98	0	1	0	4	6	56	1	125	2	5	1
21	1	2	3	2	36	0	120	1	2	0	5	4	54	1	127	2	6	1
21	1	1	5	5	31	0	73	0	0	0	6	5	44	0	109	1	3	0
18	1	1	5	4	34	0	142	2	3	0	6	6	44	0	120	1	5	1
19	2	1	2	2	57	1	99	0	4	0	5	6	59	1	117	1	8	1
20	2	1	4	3	53	1	146	2	2	0	5	5	58	1	124	2	6	1
20	2	1	5	4	46	0	136	2	2	0	5	4	51	1	120	1	6	1
19	2	1	2	1	39	0	126	2	3	0	4	4	51	1	124	2	7	1
18	2	1	4	4	30	0	109	1	4	0	5	5	54	1	116	1	6	1
18	2	2	2	2	58	1	83	0	0	0	5	5	49	0	88	0	7	1
18	1	2	3	3	0	0	0	0	0	0	5	4	59	1	99	0	8	1
20	2	1	3	3	39	0	102	1	2	0	5	5	48	0	108	1	6	1
21	2	2	2	3	40	0	104	1	0	0	6	5	39	0	105	1	4	0
18	2	1	3	2	33	0	64	0	4	0	5	4	59	1	105	1	7	1
18	2	2	1	2	0	0	0	0	3	0	5	5	49	0	122	2	8	1
19	1	2	4	4	59	1	89	0	1	0	5	4	59	1	125	2	5	1
18	1	1	2	1	55	1	57	0	3	0	6	2	55	1	123	2	6	1
18	2	2	4	3	33	0	64	0	1	0	5	4	51	1	106	1	8	1
19	2	2	2	2	35	0	107	1	1	0	4	3	33	0	106	1	6	1
19	2	1	4	3	46	0	101	1	5	1	6	5	57	1	120	1	6	1
18	2	2	3	3	32	0	101	1	1	0	4	4	30	0	133	2	8	1
18	2	2	1	4	54	1	84	0	2	0	4	4	56	1	104	1	8	1
19	1	2	3	5	52	1	121	2	1	0	5	5	56	1	138	2	8	1
19	1	2	2	2	59	1	83	0	2	0	5	4	58	1	114	1	6	1
19	2	2	2	2	41	0	93	0	0	0	4	4	52	1	123	2	5	1
20	2	1	2	2	41	0	90	0	4	0	5	5	52	1	98	0	7	1
20	2	2	3	2	57	1	86	0	2	0	6	5	56	1	96	0	6	1
19	2	1	3	3	31	0	59	0	5	1	5	5	43	0	108	1	7	1
19	2	1	5	5	12	0	125	2	2	0	6	6	44	0	134	2	6	1
19	2	2	1	2	24	0	70	0	3	0	5	4	14	0	106	1	6	1
18	1	1	3	2	58	1	130	2	4	0	6	6	60	2	131	2	6	1
18	2	2	3	2	49	0	106	1	0	0	5	5	57	1	100	1	6	1
19	2	2	1	1	53	1	74	0	1	0	5	3	54	1	96	0	7	1
18	2	1	3	3	30	0	134	2	3	0	5	6	52	1	131	2	8	1
18	1	2	4	2	56	1	97	0	2	0	5	4	59	1	126	2	6	1
20	2	2	4	4	44	0	137	2	4	0	5	5	48	0	141	2	6	1
18	2	2	2	1	51	1	102	1	2	0	5	5	59	1	126	2	5	1
19	2	1	2	2	39	0	66	0	5	1	5	4	56	1	92	0	7	1
19	2	2	4	4	18	0	88	0	1	0	6	6	31	0	92	0	4	0
17	2	1	2	2	12	0	118	1	3	0	4	4	36	0	103	1	5	1
19	2	2	6	4	53	1	104	1	2	0	6	4	46	0	92	0	8	1
20	2	1	3	2	37	0	143	2	2	0	5	4	49	0	127	2	6	1
18	1	2	2	1	50	1	80	0	0	0	5	5	59	1	136	2	7	1
20	2	1	1	2	11	0	83	0	2	0	3	4	21	0	92	0	5	1
17	2	2	2	2	60	2	97	0	4	0	6	5	60	2	92	0	6	1
18	1	1	4	4	54	1	110	1	7	1	5	5	60	2	127	2	4	0
18	2	1	3	3	26	0	81	0	0	0	5	5	42	0	98	0	6	1
19	2	2	3	4	37	0	91	0	3	0	5	5	44	0	89	0	8	1
18	2	2	3	2	59	1	132	2	1	0	5	5	57	1	126	2	4	0
19	2	1	5	2	41	0	113	1	6	1	5	6	52	1	112	1	7	1
20	2	1	2	2	36	0	126	2	1	0	5	3	57	1	106	1	7	1
18	2	1	3	3	42	0	80	0	1	0	4	4	60	2	84	0	5	1
18	2	1	4	5	37	0	120	1	4	0	5	5	45	0	129	2	6	1
20	1	1	4	2	29	0	113	1	4	0	6	5	59	1	105	1	8	1
18	2	1	2	3	28	0	123	2	5	1	3	3	43	0	104	1	8	1
17	2	1	3	2	55	1	107	1	7	1	5	4	56	1	105	1	6	1
22	2	2	2	2	51	1	91	0	2	0	5	4	58	1	104	1	6	1
20	2	2	3	2	28	0	63	0	0	0	5	4	45	0	95	0	5	1
19	2	2	3	3	49	0	133	2	3	0	6	5	60	2	126	2	6	1
18	1	2	3	2	57	1	66	0	0	0	5	5	59	1	92	0	8	1
19	1	1	3	2	54	1	78	0	1	0	6	5	59	1	99	0	8	1
19	2	1	4	4	52	1	122	2	3	0	5	5	56	1	99	0	5	1
18	2	1	1	1	25	0	57	0	2	0	4	5	48	0	126	2	6	1
19	2	2	5	5	60	2	116	1	5	1	6	6	60	2	126	2	7	1
20	2	2	3	3	29	0	109	1	0	0	5	4	41	0	116	1	7	1
18	2	1	1	1	43	0	111	1	0	0	3	2	43	0	86	0	7	1
18	1	1	4	4	50	1	137	2	1	0	6	5	60	2	108	1	5	1
18	1	1	4	4	38	0	109	1	2	0	5	5	59	1	118	1	5	1
18	2	2	3	3	47	0	63	0	3	0	5	5	59	1	82	0	5	1
19	2	2	1	1	43	0	111	1	2	0	3	3	45	0	120	1	6	1
21	2	2	3	2	30	0	104	1	3	0	5	5	57	1	120	1	6	1
18	2	1	4	3	40	0	104	1	4	0	5	5	59	1	112	1	4	0
18	2	2	3	2	54	1	108	1	3	0	4	4	47	0	136	2	6	1
21	2	2	4	1	27	0	39	0	0	0	5	4	54	1	140	2	4	0
18	2	1	4	2	21	0	94	0	2	0	5	4	48	0	99	0	5	1
19	2	2	2	2	47	0	66	0	0	0	6	6	56	1	92	0	5	1
37	1	2	4	4	54	1	137	2	1	0	5	5	54	1	153	2	6	1
23	1	2	5	3	0	0	0	0	0	0	4	3	28	0	132	2	5	1
18	2	2	3	3	39	0	114	1	3	0	5	5	46	0	112	1	7	1
18	2	2	4	3	59	1	71	0	3	0	4	3	60	2	84	0	6	1
19	2	1	3	2	26	0	87	0	4	0	4	3	47	0	102	1	8	1
19	2	2	1	1	37	0	89	0	1	0	5	4	56	1	88	0	6	1
19	2	2	3	2	53	1	78	0	2	0	6	4	60	2	112	1	8	1
18	2	1	2	1	31	0	87	0	5	1	5	3	45	0	122	2	6	1
18	2	1	2	2	43	0	76	0	2	0	5	5	53	1	104	1	5	1
18	2	2	4	3	59	1	86	0	3	0	6	5	59	1	114	1	8	1
19	1	1	2	2	59	1	131	2	1	0	6	4	59	1	128	2	2	0
21	2	1	3	2	59	1	114	1	7	1	5	5	57	1	95	0	7	1
19	1	2	2	1	59	1	95	0	3	0	4	3	59	1	121	2	8	1
18	2	2	1	1	44	0	110	1	2	0	5	5	54	1	112	1	8	1
19	2	2	1	1	54	1	119	1	0	0	3	3	42	0	132	2	5	1
19	2	2	3	2	46	0	72	0	4	0	6	4	47	0	122	2	8	1
18	2	2	1	1	45	0	96	0	1	0	5	5	56	1	97	0	8	1
19	2	2	5	4	36	0	121	2	2	0	5	5	46	0	148	2	6	1
18	1	2	3	2	54	1	161	2	3	0	5	5	59	1	133	2	8	1
19	2	1	2	1	46	0	81	0	2	0	4	5	54	1	135	2	4	0
20	1	2	4	2	59	1	142	2	0	0	5	4	60	2	124	2	7	1
19	1	1	4	3	33	0	121	2	4	0	6	4	51	1	118	1	7	1
19	2	2	1	1	45	0	113	1	1	0	5	5	53	1	104	1	6	1
17	2	2	4	4	48	0	97	0	5	1	6	5	56	1	118	1	6	1
19	1	1	2	2	32	0	120	1	2	0	4	3	47	0	113	1	8	1
19	2	1	3	2	46	0	74	0	2	0	4	3	55	1	119	1	5	1
19	2	2	5	5	27	0	81	0	1	0	6	6	59	1	96	0	6	1
19	2	1	3	3	33	0	78	0	3	0	5	5	49	0	114	1	5	1
18	1	2	6	6	58	1	125	2	3	0	6	6	46	0	118	1	7	1
19	2	2	3	3	46	0	112	1	0	0	3	3	55	1	78	0	6	1
19	2	2	1	2	0	0	0	0	1	0	4	5	56	1	118	1	5	1
18	2	2	3	2	0	0	0	0	1	0	6	5	49	0	103	1	5	1
19	2	1	2	2	39	0	135	2	5	1	5	4	49	0	98	0	7	1
19	2	1	1	1	36	0	75	0	0	0	5	4	51	1	112	1	4	0
20	2	2	3	3	60	2	65	0	3	0	5	5	59	1	65	0	6	1
20	2	2	1	1	33	0	72	0	1	0	6	5	27	0	112	1	7	1
20	2	2	2	3	18	0	68	0	0	0	5	5	46	0	99	0	7	1
20	1	2	4	1	55	1	93	0	3	0	6	4	56	1	113	1	8	1
19	2	1	5	4	34	0	102	1	5	1	5	5	39	0	97	0	8	1
19	2	2	2	1	37	0	37	0	0	0	4	4	55	1	125	2	7	1
20	2	1	4	4	29	0	112	1	5	1	5	4	54	1	102	1	4	0
17	2	1	1	1	31	0	76	0	1	0	4	4	59	1	122	2	8	1
18	1	1	3	3	51	1	103	1	2	0	5	4	60	2	115	1	5	1
18	2	2	2	3	43	0	87	0	0	0	5	5	44	0	89	0	7	1
18	2	2	3	3	50	1	85	0	0	0	4	4	55	1	95	0	7	1
22	2	1	3	2	58	1	129	2	4	0	4	4	54	1	139	2	4	0
18	2	2	2	2	21	0	78	0	0	0	4	4	43	0	102	1	8	1
18	2	2	1	1	49	0	100	1	4	0	3	5	44	0	104	1	8	1
19	2	2	5	3	56	1	95	0	3	0	5	4	60	2	126	2	6	1
19	2	2	3	5	42	0	73	0	3	0	5	5	53	1	122	2	4	0
18	2	1	4	4	45	0	102	1	3	0	5	5	58	1	116	1	7	1
18	2	2	2	2	42	0	123	2	0	0	5	5	59	1	137	2	7	1
20	2	1	4	4	58	1	96	0	3	0	5	5	60	2	102	1	7	1
18	1	2	3	4	52	1	70	0	2	0	5	4	58	1	103	1	5	1
19	1	2	6	6	0	0	0	0	0	0	3	3	54	1	117	1	5	1
19	2	1	4	4	33	0	107	1	5	1	6	5	31	0	98	0	4	0
19	2	2	5	4	60	2	124	2	2	0	6	5	56	1	129	2	7	1
19	2	2	2	2	0	0	0	0	3	0	4	3	57	1	130	2	8	1
19	1	2	3	4	52	1	88	0	0	0	6	5	59	1	106	1	5	1
18	2	2	5	3	52	1	127	2	2	0	6	5	53	1	122	2	8	1
18	1	1	4	3	45	0	82	0	4	0	5	4	58	1	105	1	5	1
18	2	1	1	2	38	0	98	0	3	0	4	4	56	1	120	1	5	1
20	2	2	3	1	35	0	44	0	1	0	5	4	49	0	127	2	8	1
18	2	1	1	4	38	0	89	0	3	0	5	4	38	0	100	1	6	1
19	2	1	4	3	39	0	156	2	3	0	5	5	44	0	120	1	4	0
19	2	2	3	2	0	0	0	0	0	0	5	5	56	1	126	2	7	1

## Sheet: Legend 
	Raw Data Set underlying the paper "Peer video feedback builds basic life support skills:
	A randomized controlled non-inferiority trial" (Sopka et al)
	The data set contains:
	- basic demographic data of the participants (age, sex)
	- study group assignment of the participants (1 = standard instructor feedback, 2 = peer video feedback)
	- raw data for time points t0 and t1:
		- Confidence ratings (2 items: 1. feeling safe to do chest compression and 2. feeling safe in an emergency situation with a non-responding person)
		- average compression depth (2 variables: 1. subject-wise average values and 2. categorial coding if the guidelines were met or not)
		- average compression rate (2 variables: 1. subject-wise average frequency (compressions per minute) and 2. categorial coding if the guidelines were met or not)
		- performance on the BLS algorithm ((2 variables: 1. subject-wise points and 2. categorial coding if 60% of attainable points were achieved or not)
